# Supplementary material for: Digital literacy as a new determinant of health: A scoping review
Source: PLOS Digit Health. 2023 Oct 12;2(10):e0000279. doi: 10.1371/journal.pdig.0000279 (PMC10569540; doi:10.1371/journal.pdig.0000279)
Supplement: S1 PRISMA Checklist — (XLSX) [file pdig.0000279.s001.xlsx]

## Sheet: Hoja1
	Section and topic	Item #	Checklist item	Location where item is reported
	Title
	Title	1	Identify the report as a systematic review.	in the title it is stated that it is a scoping review
	Abstract
	Abstract	2	See the PRISMA 2020 for Abstracts checklist (table 2).	The items are provided in the abstract or in the main manuscript(conflict of interest, registry number,etc). The discussion item in the abstract is under the conclusion section according to the journal guideline.
	Introduction
	Rationale	3	Describe the rationale for the review in the context of existing knowledge.	Introduction
	Objectives	4	Provide an explicit statement of the objective(s) or question(s) the review addresses.	Introduction and methods section ( Identification of the research question)
	Methods
	Eligibility criteria	5	Specify the inclusion and exclusion criteria for the review and how studies were grouped for the syntheses.	Methods
	Information sources	6	Specify all databases, registers, websites, organisations, reference lists and other sources searched or consulted to identify studies. Specify the date when each source was last searched or consulted.	Methods
	Search strategy	7	Present the full search strategies for all databases, registers and websites, including any filters and limits used.	Supplementary Text File 1
	Selection process	8	Specify the methods used to decide whether a study met the inclusion criteria of the review, including how many reviewers screened each record and each report retrieved, whether they worked independently, and if applicable, details of automation tools used in the process.	Methods
	Data collection process	9	Specify the methods used to collect data from reports, including how many reviewers collected data from each report, whether they worked independently, any processes for obtaining or confirming data from study investigators, and if applicable, details of automation tools used in the process.	Methods
	Data items
		10a	List and define all outcomes for which data were sought. Specify whether all results that were compatible with each outcome domain in each study were sought (e.g. for all measures, time points, analyses), and if not, the methods used to decide which results to collect.	Not applicable to the research question
		10b	List and define all other variables for which data were sought (e.g. participant and intervention characteristics, funding sources). Describe any assumptions made about any missing or unclear information.	Not applicable to the research question
	Study risk of bias assessment	11	Specify the methods used to assess risk of bias in the included studies, including details of the tool(s) used, how many reviewers assessed each study and whether they worked independently, and if applicable, details of automation tools used in the process.	See item 8
	Effect measures	12	Specify for each outcome the effect measure(s) (e.g. risk ratio, mean difference) used in the synthesis or presentation of results.	Not applicable to the research question
	Synthesis methods
		13a	Describe the processes used to decide which studies were eligible for each synthesis (e.g. tabulating the study intervention characteristics and comparing against the planned groups for each synthesis (item #5)).	Methods
		13b	Describe any methods required to prepare the data for presentation or synthesis, such as handling of missing summary statistics, or data conversions.	Not applicable for this scoping review
		13c	Describe any methods used to tabulate or visually display results of individual studies and syntheses.	Supplementary Table File 1
		13d	Describe any methods used to synthesise results and provide a rationale for the choice(s). If meta-analysis was performed, describe the model(s), method(s) to identify the presence and extent of statistical heterogeneity, and software package(s) used.	Descriptive statistic was used according to the proposed methodology
		13e	Describe any methods used to explore possible causes of heterogeneity among study results (e.g. subgroup analysis, meta-regression).	Not appicable for this scoping review. Beyond the scope
		13f	Describe any sensitivity analyses conducted to assess robustness of the synthesised results.	Not appicable for this scoping review. Beyond the scope
	Reporting bias assessment	14	Describe any methods used to assess risk of bias due to missing results in a synthesis (arising from reporting biases).	Not appicable for this scoping review. Beyond the scope
	Certainty assessment	15	Describe any methods used to assess certainty (or confidence) in the body of evidence for an outcome.	Not appicable for this scoping review. Beyond the scope
	Results
	Study selection
		16a	Describe the results of the search and selection process, from the number of records identified in the search to the number of studies included in the review, ideally using a flow diagram (see fig 1).	Supplementary Fig.1
		16b	Cite studies that might appear to meet the inclusion criteria, but which were excluded, and explain why they were excluded.	Not applicable
	Study characteristics	17	Cite each included study and present its characteristics.	Supplementary Table 1
	Risk of bias in studies	18	Present assessments of risk of bias for each included study.	Not applicable for this scoping review.Beyond the scope
	Results of individual studies	19	For all outcomes, present, for each study: (a) summary statistics for each group (where appropriate) and (b) an effect estimate and its precision (e.g. confidence/credible interval), ideally using structured tables or plots.	Supplementary Tables 2 , 3 and Results section
	Results of syntheses
		20a	For each synthesis, briefly summarise the characteristics and risk of bias among contributing studies.	Supplementary Table1
		20b	Present results of all statistical syntheses conducted. If meta-analysis was done, present for each the summary estimate and its precision (e.g. confidence/credible interval) and measures of statistical heterogeneity. If comparing groups, describe the direction of the effect.	Not applicable for this scoping review.Beyond the scope
		20c	Present results of all investigations of possible causes of heterogeneity among study results.	Not applicable for this scoping review.Beyond the scope
		20d	Present results of all sensitivity analyses conducted to assess the robustness of the synthesised results.	Not applicable for this scoping review.Beyond the scope
	Reporting biases	21	Present assessments of risk of bias due to missing results (arising from reporting biases) for each synthesis assessed.	Not applicable for this scoping review.Beyond the scope
	Certainty of evidence	22	Present assessments of certainty (or confidence) in the body of evidence for each outcome assessed.	Not applicable for this scoping review.Beyond the scope
	Discussion
	Discussion
		23a	Provide a general interpretation of the results in the context of other evidence.	Discussion
		23b	Discuss any limitations of the evidence included in the review.	Discussion
		23c	Discuss any limitations of the review processes used.	Discussion
		23d	Discuss implications of the results for practice, policy, and future research.	Discussion
	Other information
	Registration and protocol	24a	Provide registration information for the review, including register name and registration number, or state that the review was not registered.	Methods
	24b		Indicate where the review protocol can be accessed, or state that a protocol was not prepared.	Methods
	24c		Describe and explain any amendments to information provided at registration or in the protocol.	Not applicable
	Support	25	Describe sources of financial or non-financial support for the review, and the role of the funders or sponsors in the review.	Special forms completed. Manuscript
	Competing interests	26	Declare any competing interests of review authors.	Special forms completed. Manuscript
	Availability of data, code, and other materials	27	Report which of the following are publicly available and where they can be found: template data collection forms; data extracted from included studies; data used for all analyses; analytic code; any other materials used in the review.	Methods
