# Supplementary material for: Digital literacy as a new determinant of health: A scoping review
Source: PLOS Digit Health. 2023 Oct 12;2(10):e0000279. doi: 10.1371/journal.pdig.0000279 (PMC10569540; doi:10.1371/journal.pdig.0000279)
Supplement: S1 Template — (XLSX) [file pdig.0000279.s003.xlsx]

## Sheet: Screening_template
																		Findings related to the following Objectives				Findings useful for introduction and Discussion
Point Person	Id_abstract	Author	Title	Journal	Year	DOI	Impact Factor	Full text available in	To Include	Reason of rejection	Confirm Inclusion- Exclusion	Study Design	Setting (Country)	Study Population	Sample Size	Main objective of the study	Section	To define poor digital literacy (measurement of digital literacy)	To identify the health outcomes affected by poor digital literacy	To identify consequences (effects) of poor digital literacy on health outcomes	To identify interventions that target poor digital literacy	Digital literacy gaps (Profile of patients with poor digital literacy)	Countries / Regions severely affected by poor digital literacy	Relationship between health interventions and digital literacy

## Sheet: Definitions
Column Name	Definition
Point Person	Person responsible to read and summarise the paper
ID_abstract	Consecutive number given to identify each publication reviewed
Auhtor	First author of the study
Title	Title of the paper
Journal	Journal where the study is published
Year	Year of Publication
DOI	Digital Object Identifier
Impact Factor	Impact factor of the Journal where the paper was published .According to https://www.scijournal.org/impact-factor-of-int-j-med-inform.shtml
Full text	link to a shared folder with the full text studies
To include	Yes/No. According to the first person of the group who read the paper
Reason of rejection	No abstract; out of scope; non original data; reviews; editorials; letters and commentaries
Confirm Inclusion/Exclusion	Yes/No. According to group consensus
Study Design	The following designs where considered
	Randomized controlled trial
	Pre-post test study
	Validation study
	Cohort study
	Case-control study
	Cross-sectional study
	Case reports and series
	Cross-sectional survey
	Stratified random sampling Survey
	Semistructered interviews
	Mix methods study
	Review
	Survey Secondary Analysis
	Qualitative Study
	Secondary Analysis of RCT
Setting (Country)	Country where the study was developed
Study Population	Sample size and characteristics of the population included
Main objective of the study	According to the abstract
Section	Section of the manuscript where the content of the study could be useful
Findings related to the following objectives in each study	Summary of the main findings of the study related to this scoping review objectives
To define poor digital literacy (measurement of digital literacy)
To identify the health outcomes affected by poor digital literacy
To identify consequences (effects) of poor digital literacy on health outcomes
To identify interventions that target poor digital literacy
Findings useful for introduction and discussion sections	Summary of the main findings of the studies useful for the analysis of the scoping review
Digital literacy gaps (Profile of patients with poor digital literacy)
Countries / Regions severely affected by poor digital literacy
Relationship between health interventions and digital literacy
