# Supplementary material for: Digital literacy as a new determinant of health: A scoping review
Source: PLOS Digit Health. 2023 Oct 12;2(10):e0000279. doi: 10.1371/journal.pdig.0000279 (PMC10569540; doi:10.1371/journal.pdig.0000279)
Supplement: S1 Data — (XLSX) [file pdig.0000279.s004.xlsx]

## Sheet: Table_Fig1
	TOTAL ARTICLES FROM DATABASE		263
	Included		48
	Excluded		215
	Duplicates		4
	Non-original		38
	Does not answer any objective		127
	Editorials,letters,commentaries		14
	No abstract		19
	No full text		12
	Protocol		1

## Sheet: Table_Fig2
	Studies By location		n	%
	Asia		17	0.3208
	Africa		3	0.0566
	North America		20	0.3774
	South America		0	0
	Europe		11	0.2075
	Australia		2	0.0377

## Sheet: Included_Studies_descriptive
	INCLUDED STUDIES		N: 53
	By source
	From database		48
	From references of non-original articles (reviews)		5
	By study design			%
	Cross-sectional		44	0.8462
	RCT		3	0.0577
	Mixed methods study		3	0.0577
	Pre-post test study		3	0.0577
	By year
	2012		0
	2013		0
	2014		0
	2015		0
	2016		1
	2017		3
	2018		1
	2019		6
	2020		15	0.2885
	2021		19	0.3654
	2022		7
	Participants		sample size ranged from 20 to 15,000
	children		0
	adolescents		0
	adults		24
	young adults		9
	older adults		12
	mixed		8
